# Supplementary material for: Peptidomics Study of Plant-Based Meat Analogs as a Source of Bioactive Peptides
Source: Foods. 2023 Mar 2;12(5):1061. doi: 10.3390/foods12051061 (PMC10000916; doi:10.3390/foods12051061)
Supplement: Supplementary file 1 [file foods-12-01061-s001.zip]

Archive with 1 entries (1 files):
- foods-2224317-supplementary.pdf
